# Supplementary material for: Age, morphology, and environmental variation shape movement behaviour syndromes in a riverine fish – golden perch (Macquaria ambigua)
Source: Mov Ecol. 2026 Jun 12;14:54. doi: 10.1186/s40462-026-00672-8 (PMC13417841; doi:10.1186/s40462-026-00672-8)
Supplement: Supplementary file 2 — Supplementary Material 2 [file 40462_2026_672_MOESM2_ESM.csv]

Supplementary Table 1. Biological metrics and capture details of golden perch from the Condamine-Balonne River
Transmitter#	Capture Date	Site	Latitude	Longitude	River alteration level	Tag type	Standard Length (mm)	Weight (g)	Predicted age (years)	Movement syndrome
24870	10/11/2018	Whylarah 2	-27.14644	149.03188	Low	V13	380	1226	6	SR-movers
24871	9/11/2018	Cotswold Weir	-27.09025	149.77989	Low	V13	290	663	4	Residents
24872	9/11/2018	Cotswold Weir	-27.09025	149.77989	Low	V13	290	604	4	Residents
24873	11/11/2018	Loudens Weir	-27.23701	151.19753	Medium	V13	260	548	2	Residents
24875	10/11/2018	Whylarah 2	-27.14644	149.03188	Low	V13	345	790	8	SR-movers
24877	9/11/2018	Cotswold Weir	-27.09025	149.77989	Low	V13	245	342	6	SR-movers
24884	11/11/2018	Loudens Weir	-27.23701	151.19753	Medium	V13	330	881	6	SR-movers
24885	10/11/2018	Whylarah 2	-27.14644	149.03188	Low	V13	245	401	4	Residents
24887	9/11/2018	Cotswold Weir	-27.09025	149.77989	Low	V13	310	803	3	Residents
24888	11/11/2018	Loudens Weir	-27.23701	151.19753	Medium	V13	315	743	4	SR-movers
24892	9/11/2018	Cotswold Weir	-27.09025	149.77989	Low	V13	295	631	3	Residents
24893	11/11/2018	Loudens Weir	-27.23701	151.19753	Medium	V13	375	1533	6	SR-movers
24898	11/11/2018	Loudens Weir	-27.23701	151.19753	Medium	V13	355	1353	2	SR-movers
24905	8/11/2018	Wambo Downs	-26.8341	150.4556	Low	V13	330	857	5	Non-movers
24910	8/11/2018	Wambo Downs	-26.8341	150.4556	Low	V13	310	731	5	Nomads
24912	11/10/2018	Whyenbah Bridge	-28.387237	148.317691	High	V13	288	580	2	Residents
24918	8/11/2018	Wambo Downs	-26.8341	150.4556	Low	V13	335	842	5	Non-movers
24920	8/11/2018	Wambo Downs	-26.8341	150.4556	Low	V13	310	734	3	Nomads
24924	8/11/2018	Wambo Downs	-26.8341	150.4556	Low	V13	260	483	2	Non-movers
24930	8/11/2018	Wambo Downs	-26.8341	150.4556	Low	V13	315	887	4	Non-movers
24931	8/11/2018	Wambo Downs	-26.8341	150.4556	Low	V13	320	842	3	Residents
24933	9/11/2018	Cotswold Weir	-27.09025	149.77989	Low	V13	355	1431	7	Residents
24940	9/11/2018	Cotswold Weir	-27.09025	149.77989	Low	V13	305	718	11	Residents
24941	9/11/2018	Cotswold Weir	-27.09025	149.77989	Low	V13	345	1065	3	SR-movers
24943	9/11/2018	Cotswold Weir	-27.09025	149.77989	Low	V13	300	686	3	Residents
24944	9/11/2018	Cotswold Weir	-27.09025	149.77989	Low	V13	280	539	4	Residents
24945	9/11/2018	Cotswold Weir	-27.09025	149.77989	Low	V13	400	1938	7	SR-movers
24946	9/11/2018	Cotswold Weir	-27.09025	149.77989	Low	V13	325	914	3	Nomads
24947	9/11/2018	Cotswold Weir	-27.09025	149.77989	Low	V13	335	962	3	SR-movers
24951	9/11/2018	Cotswold Weir	-27.09025	149.77989	Low	V13	270	510	2	SR-movers
24953	9/11/2018	Cotswold Weir	-27.09025	149.77989	Low	V13	325	965	3	Nomads
24955	9/11/2018	Cotswold Weir	-27.09025	149.77989	Low	V13	340	1140	3	SR-movers
24957	9/11/2018	Cotswold Weir	-27.09025	149.77989	Low	V13	345	1060	3	SR-movers
24959	9/11/2018	Cotswold Weir	-27.09025	149.77989	Low	V13	320	881	5	Residents
24961	9/11/2018	Cotswold Weir	-27.09025	149.77989	Low	V13	375	1784	3	SR-movers
24962	9/11/2018	Cotswold Weir	-27.09025	149.77989	Low	V13	320	889	5	SR-movers
24965	9/11/2018	Cotswold Weir	-27.09025	149.77989	Low	V13	300	716	5	SR-movers
24966	9/11/2018	Cotswold Weir	-27.09025	149.77989	Low	V13	365	1456	6	SR-movers
24967	9/11/2018	Cotswold Weir	-27.09025	149.77989	Low	V13	320	968	6	Nomads
25987	4/05/2018	Weribone	-27.30717	148.83693	Low	V13	290	581	2	Residents
25988	4/05/2018	Weribone	-27.30717	148.83693	Low	V13	280	556	3	Non-movers
25991	2/05/2018	Tangalooma	-26.88191	150.76747	Medium	V13	360	1366	4	LR-movers
25992	1/05/2018	Tangalooma	-26.88191	150.76747	Medium	V13	340	877	13	Residents
25995	1/05/2018	Tangalooma	-26.88191	150.76747	Medium	V13	335	959	3	Nomads
26001	30/04/2018	Loudens Weir	-27.23582	151.19344	Medium	V13	337	930	7	SR-movers
26002	1/05/2018	Tangalooma	-26.88191	150.76747	Medium	V13	375	1188	4	SR-movers
26004	1/05/2018	Tangalooma	-26.88191	150.76747	Medium	V13	395	1538	7	SR-movers
26006	8/11/2018	Wambo Downs	-26.8341	150.4556	Low	V13	336	924	3	Nomads
26008	1/05/2018	Tangalooma	-26.88191	150.76747	Medium	V13	320	774	3	Non-movers
26874	30/04/2018	Loudens Weir	-27.23582	151.19344	Medium	V13	328	850	3	SR-movers
26876	30/04/2018	Loudens Weir	-27.23582	151.19344	Medium	V13	293	651	5	SR-movers
26877	30/04/2018	Loudens Weir	-27.23582	151.19344	Medium	V13	359	1122	3	SR-movers
26878	30/04/2018	Loudens Weir	-27.23582	151.19344	Medium	V13	400	1406	6	Residents
26879	30/04/2018	Loudens Weir	-27.23582	151.19344	Medium	V13	305	581	5	SR-movers
26881	30/04/2018	Loudens Weir	-27.23582	151.19344	Medium	V13	412	1476	9	SR-movers
26882	30/04/2018	Loudens Weir	-27.23582	151.19344	Medium	V13	355	975	4	SR-movers
26909	3/05/2018	Weribone	-27.30717	148.83693	Low	V13	365	1083	11	SR-movers
26914	3/05/2018	Weribone	-27.30717	148.83693	Low	V13	355	887	13	SR-movers
26915	3/05/2018	Weribone	-27.30717	148.83693	Low	V13	355	985	11	Nomads
26916	3/05/2018	Weribone	-27.30717	148.83693	Low	V13	325	701	8	SR-movers
26917	3/05/2018	Weribone	-27.30717	148.83693	Low	V13	329	645	2	Residents
26918	3/05/2018	Weribone	-27.30717	148.83693	Low	V13	305	637	2	Residents
26919	3/05/2018	Weribone	-27.30717	148.83693	Low	V13	340	817	2	Residents
26920	3/05/2018	Weribone	-27.30717	148.83693	Low	V13	355	877	6	SR-movers
26930	3/05/2018	Weribone	-27.30717	148.83693	Low	V13	310	677	4	Non-movers
26934	4/05/2018	Weribone	-27.30717	148.83693	Low	V13	260	412	2	Residents
26936	4/05/2018	Weribone	-27.30717	148.83693	Low	V13	265	500	2	Non-movers
26938	9/05/2018	Wycombe	-27.57801	148.68158	Low	V13	302	645	3	Residents
26940	9/05/2018	Wycombe	-27.57801	148.68158	Low	V13	255	392	2	Non-movers
26941	9/05/2018	Wycombe	-27.57801	148.68158	Low	V13	325	919	3	Non-movers
26942	9/05/2018	Wycombe	-27.57801	148.68158	Low	V13	320	727	2	Non-movers
26945	9/05/2018	Wycombe	-27.57801	148.68158	Low	V13	272	480	3	SR-movers
26948	10/05/2018	U/S Reillys W	-27.06527	149.92062	Low	V13	360	1088	3	Residents
26950	11/05/2018	U/S Reillys W	-27.06527	149.92062	Low	V13	290	593	3	SR-movers
26951	10/05/2018	U/S Reillys W	-27.06527	149.92062	Low	V13	315	810	1	LR-movers
26952	10/05/2018	U/S Reillys W	-27.06527	149.92062	Low	V13	305	642	2	Non-movers
26953	11/05/2018	U/S Reillys W	-27.06527	149.92062	Low	V13	271	480	3	Non-movers
26954	11/05/2018	U/S Reillys W	-27.06527	149.92062	Low	V13	285	598	3	Non-movers
26955	11/05/2018	U/S Reillys W	-27.06527	149.92062	Low	V13	300	669	1	Non-movers
26956	10/05/2018	U/S Reillys W	-27.06527	149.92062	Low	V13	335	963	5	SR-movers
26957	10/05/2018	U/S Reillys W	-27.06527	149.92062	Low	V13	335	857	7	Nomads
26958	11/05/2018	U/S Reillys W	-27.06527	149.92062	Low	V13	317	856	4	Residents
26959	11/05/2018	U/S Reillys W	-27.06527	149.92062	Low	V13	325	813	3	Nomads
26962	10/05/2018	U/S Reillys W	-27.06527	149.92062	Low	V13	325	725	3	Residents
26963	11/05/2018	U/S Reillys W	-27.06527	149.92062	Low	V13	300	593	4	Residents
26964	11/05/2018	U/S Reillys W	-27.06527	149.92062	Low	V13	300	748	3	Nomads
26965	11/05/2018	U/S Reillys W	-27.06527	149.92062	Low	V13	280	546	4	Non-movers
26966	10/05/2018	U/S Reillys W	-27.06527	149.92062	Low	V13	272	482	3	Non-movers
26969	11/05/2018	U/S Reillys W	-27.06527	149.92062	Low	V13	320	867	3	LR-movers
26970	11/05/2018	U/S Reillys W	-27.06527	149.92062	Low	V13	275	480	6	SR-movers
26971	11/05/2018	U/S Reillys W	-27.06527	149.92062	Low	V13	275	461	5	LR-movers
26972	10/05/2018	U/S Reillys W	-27.06527	149.92062	Low	V13	275	539	2	SR-movers
26974	3/07/2018	Lankeys bend	-26.78329	150.64494	Medium	V13	350	1171	8	Non-movers
26977	10/05/2018	U/S Reillys W	-27.06527	149.92062	Low	V13	290	545	4	Non-movers
26985	5/07/2018	Cod hole D/S Reillys W	-27.03666	149.9593	Low	V13	335	1019	5	Residents
26992	4/07/2018	Cod hole D/S Reillys W	-27.05851	149.89838	Low	V13	367	1353	3	SR-movers
27266	9/08/2023	McLennens Road Weir	-26.81848	150.21915	Low	V9	325	1026	3	Non-movers
29816	10/08/2023	Weribone	-27.31087	148.84361	Low	V13	310	820	3	Non-movers
29837	8/08/2023	Archers Crossing	-26.79878	150.68044	Medium	V9	260	548	2	SR-movers
29840	7/08/2023	Loudouns Weir	-27.23697	151.19749	Medium	V9	225	318	3	SR-movers
62183	1/09/2021	Surat Weir	-27.147642	149.077648	Low	V9	345	899	2	LR-movers
62185	1/09/2021	Surat Weir	-27.147642	149.077648	Low	V9	355	1227	8	LR-movers
62188	2/09/2021	St George Weir	-28.005036	148.627336	High	V9	215	231	3	Non-movers
62196	3/09/2021	Whyenbah Bridge	-28.389183	148.317641	High	V9	370	1150	3	SR-movers
62197	3/09/2021	Whyenbah Bridge	-28.389183	148.317641	High	V9	245	370	2	Residents
62200	3/09/2021	Whyenbah Bridge	-28.389183	148.317641	High	V9	340	749	3	Non-movers
62201	3/09/2021	Whyenbah Bridge	-28.389183	148.317641	High	V9	215	209	1	Nomads
62202	3/09/2021	Whyenbah Bridge	-28.389183	148.317641	High	V9	246	315	3	Non-movers
62204	3/09/2021	Whyenbah Bridge	-28.389183	148.317641	High	V9	190	140	2	Non-movers
62205	3/09/2021	Whyenbah Bridge	-28.389183	148.317641	High	V9	190	150	1	SR-movers
62209	3/09/2021	Whyenbah Bridge	-28.389183	148.317641	High	V9	194	161	1	Non-movers
62210	4/09/2021	Whyenbah Bridge	-28.389183	148.317641	High	V9	215	217	1	Nomads
62214	4/09/2021	Whyenbah Bridge	-28.389183	148.317641	High	V9	340	790	2	Non-movers
62219	4/09/2021	Whyenbah Bridge	-28.389183	148.317641	High	V9	362	930	3	Nomads
62220	4/09/2021	Whyenbah Bridge	-28.389183	148.317641	High	V9	345	810	2	LR-movers
62221	4/09/2021	Whyenbah Bridge	-28.389183	148.317641	High	V9	225	255	2	SR-movers
62223	4/09/2021	Whyenbah Bridge	-28.389183	148.317641	High	V9	348	884	11	SR-movers
62225	4/09/2021	Whyenbah Bridge	-28.389183	148.317641	High	V9	237	258	2	SR-movers
62226	4/09/2021	Whyenbah Bridge	-28.389183	148.317641	High	V9	237	266	3	SR-movers
62227	6/09/2021	Whyenbah Bridge	-28.389183	148.317641	High	V9	243	285	3	SR-movers
62229	6/09/2021	Whyenbah Bridge	-28.389183	148.317641	High	V9	236	299	4	SR-movers
62230	6/09/2021	Whyenbah Bridge	-28.389183	148.317641	High	V9	185	144	2	Nomads
62252	10/08/2023	Weribone	-27.31087	148.84361	Low	V13	304	750	2	Non-movers
62254	10/08/2023	Weribone	-27.31087	148.84361	Low	V13	367	1361	3	Non-movers
62272	6/09/2021	Whyenbah Bridge	-28.389183	148.317641	High	V13	340	952	3	SR-movers
62273	6/09/2021	Whyenbah Bridge	-28.389183	148.317641	High	V13	305	617	2	SR-movers
62274	6/09/2021	Whyenbah Bridge	-28.389183	148.317641	High	V13	290	595	5	LR-movers
62275	6/09/2021	Whyenbah Bridge	-28.389183	148.317641	High	V13	410	1446	9	Residents
9525	10/10/2018	Mooramanna	-28.257432	148.443672	High	V9	340	932	3	SR-movers
9533	10/10/2018	Mooramanna	-28.257432	148.443672	High	V9	303	729	3	SR-movers
9537	10/10/2018	Mooramanna	-28.257432	148.443672	High	V9	220	265	2	Residents
9539	10/10/2018	Mooramanna	-28.257432	148.443672	High	V9	358	1053	5	Nomads
